# Supplementary material for: Characterization of microbial communities in seven wetlands with different anthropogenic burden using Next Generation Sequencing in Bogotá, Colombia
Source: Sci Rep. 2023 Oct 9;13:16973. doi: 10.1038/s41598-023-42970-w (PMC10562456; doi:10.1038/s41598-023-42970-w)
Supplement: Supplementary file 5 — Supplementary Information 1. [file 41598_2023_42970_MOESM5_ESM.xlsx]

## Sheet: Hoja 1
Wetland	Coordinates	Altitude (MAMSL)	Environmental temperature (°C)	Apparent Water color	Chemicals presence	Odor	Organic matter presence	Plancton presence	pH	Alcalinity (ppm)	Acidity (ppm)	Hardness (ppm)	Dissolved O2 (ppm)	Dissolved CO2 (ppm)	Nitrites	Nitrates	Nutrient agar (CFU/mL)	MacConkey agar (CFU/mL)	Visualization of urban settlements	Visualization of anthropogenic interventions
Chicú	4.674917,-74.044066	2630	16	Dark brown	No	Earth	Yes	No	6.57	20	20	20	13.04	493	0	0	170	60	Yes	Yes
La Conejera	4.7616667, -74.1049999	2534	17	Dark green	No	Earth and leaves	Yes	No	6.5	50	24	50	3.64	751	2	0.3	120	170	Yes	Yes
Córdoba	4.702517,- 74.074748	2630	15	Yellow/ Brown	No	Earth and leaves	Yes	No	6.88	60	26	40	12.94	523	0	0	> 6500	> 6500	Yes	Yes
Juan Amarillo	4.717, -74.095	2572	22	Ligth brown	No	Odorless	Yes	No	7.38	40	4	30	12.46	433	0	0	520	280	Yes	Yes
Salitre	4.660698, -74.081086	2549	17	Yellow	No	Earth	Yes	No	7.38	110	40	80	12.81	432	5	0.5	110	30	Yes	Yes
Santa Ma. Del Lago	4.694, -74.095	2578	22	Yellow/ Brown	No	Odorless	Yes	No	6.79	60	10	60	11.55	543	0	0	30	0	Yes	Yes
Jaboque	4.7122222,-74.133611	2543	19	Brown	No	Feces	Yes	No	6.66	120	30	0	4.0	678	4	1	810	910	Yes	Yes
