# Supplementary material for: Characterization of microbial communities in seven wetlands with different anthropogenic burden using Next Generation Sequencing in Bogotá, Colombia
Source: Sci Rep. 2023 Oct 9;13:16973. doi: 10.1038/s41598-023-42970-w (PMC10562456; doi:10.1038/s41598-023-42970-w)
Supplement: Supplementary file 7 — Supplementary Information 3. [file 41598_2023_42970_MOESM7_ESM.xlsx]

## Sheet: Hoja1
Wetland	Coordinates	Air quality			Soil quality				Water quality	Vegetation			Climate change related					Others	Anthropogenic pressure classification
		Mean PM10 (µg/m3)	Mean PM2.5 (µg/m3)	Mean ambiental temperature (°C)	Nearest final disposal of construction and demolition waste (m)	Nearest hospital hazardous waste generator (m)	Nearest Construction and Demolition Waste generator (m)	Nearest Industrial Waste Generator (m)	Nearest Groundwater Wells (m)	Classification of Vegetation Cover in Wetlands 2000	Quantity of urban trees (1 ha)	Normalized Difference Vegetation Index (NDVI)	Water quality vulnerability	Soil degradation vulnerability	Water availability vulnerability	Population vulnerability	Water regulation vulnerability	Population density by Zonal Planning Units (Hab./Km2)
Juan Amarillo	4.717, -74.095	50 - 56	3,66 - 12,66	13,5 - 14	3070	428.52	241.28	244.67	152.5	Herbaceous / Hardened area	16	Bare soil, dead vegetation or constructions	Medium	Low	Low	High	Low	400 - 800	High
Jaboque	4.7122222,-74.133611	56 - 62	3,66 - 12,66	14 - 14,5	909	285.87	189.97	357.89	697.24	Water mirror / Herbaceous	70	Abundant and vigorous	Medium	Low	Low	High	Low	90 - 250	High
Santa Ma. Del Lago	4.694, -74.095	50 - 56	3,66 - 12,66	14 - 14,5	647.07	335.05	209.73	193.89	256.51	Shrubbery	Incontable	Abundant and vigorous	Medium	Low	Low	High	Low	400 - 800	High
Chicú	4.674917,-74.044066	45 - 50	3,66 - 12,66	13,5 - 14	6340	138.52	72.71	70.31	823.76	N/A	170	Abundant and vigorous	Medium	Low	Medium	Low	Medium	90 - 250	Medium
Córdoba	4.702517,- 74.074748	50 - 56	3,66 - 12,66	13,5 - 14	3040	373.74	310.84	379.95	313.95	Herbaceous	216	Abundant and vigorous	Medium	Low	Low	High	Low	90 - 250	Medium
Salitre	4.660698, -74.081086	45 - 50	3,66 - 12,66	14 - 14,5	3790	172.27	456.06	367.74	554.52	N/A	65	Bare soil, dead vegetation or constructions	Medium	Low	Low	Medium	Low	90 - 250	Medium
La Conejera	4.7616667, -74.1049999	50 - 56	3,66 - 12,66	14 - 14,5	7250	914.85	821.35	1320	1250	Forest	Incontable	Abundant and vigorous	Medium	Low	Low	High	Low	90 - 250	Low
