# Supplementary material for: Characterization of microbial communities in seven wetlands with different anthropogenic burden using Next Generation Sequencing in Bogotá, Colombia
Source: Sci Rep. 2023 Oct 9;13:16973. doi: 10.1038/s41598-023-42970-w (PMC10562456; doi:10.1038/s41598-023-42970-w)
Supplement: Supplementary file 8 — Supplementary Information 4. [file 41598_2023_42970_MOESM8_ESM.xlsx]

## Sheet: Table S1
	Table S1. Count and length of reads obtained by amplicon-based sequencing.
	Wetland	Gene	Reads	Sequence length (bp)	Quality score
	Chicú	16S	170474	224-225	36
		18S	188457	220-223	34
	Conejera	16S	169409	223-225	34
		18S	183259	220-223	31
	Córdoba	16S	182093	222-225	34
		18S	99225	216-223	32
	Juan Amarillo	16S	155275	223-225	34
		18S	156511	220-223	32
	Salitre	16S	185423	223-225	34
		18S	159436	220-223	34
	Santa Ma. del Lago	16S	145451	223-225	34
		18S	174000	220-223	33
	Jaboque	16S	105319	222-225	34
		18S	163515	220-223	34
